# Supplementary material for: Non-Communicable Diseases-Related Stigma: A Mixed-Methods Systematic Review
Source: Int J Environ Res Public Health. 2020 Sep 12;17(18):6657. doi: 10.3390/ijerph17186657 (PMC7559120; doi:10.3390/ijerph17186657)
Supplement: Supplementary file 1 [file ijerph-17-06657-s001.zip]

Archive with 4 entries (4 files):
- Table S1 PRISMA Checklist.doc
- Table S2 Search Strategy.docx
- Table S3 Quality Assessment Matrix.xlsx
- Table S4 Integrative matrix with summary of qualitative and quantitative findings.xlsx
