# Supplementary material for: Non-Communicable Diseases-Related Stigma: A Mixed-Methods Systematic Review
Source: Int J Environ Res Public Health. 2020 Sep 12;17(18):6657. doi: 10.3390/ijerph17186657 (PMC7559120; doi:10.3390/ijerph17186657)
Supplement: Supplementary file 1 [file ijerph-17-06657-s001.zip › Table S3 Quality Assessment Matrix.xlsx]

## Sheet: Quantitative Studies 
				Checklist for assessing the quality of studies: Quantitative studies
	Title	First Author	Year	Question / objective sufficiently described? (yes=2; partial=1; no=0)	Study design evident and appropriate? (yes=2; partial=1; no=0)	Method of subject/comparison group selection or source of information/input variables described and appropriate? (yes=2; partial=1; no=0)	Subject (and comparison group, if applicable) characteristics sufficiently described? (yes=2; partial=1; no=0)	Was the sampling technique appropriate and well described? (yes=2; partial=1; no=0)	Outcome and (if applicable) exposure measure(s) well defined and robust to measurement / misclassification bias? Means of assessment reported? (yes=2; partial=1; no=0)	Sample size appropriate? (yes=2; partial=1; no=0)	Analytic methods described/justified and appropriate? (yes=2; partial=1; no=0)	Some estimate of variance is reported for the main results? (yes=2; partial=1; no=0)	Controlled for confounding? (yes=2; partial=1; no=0)	Results reported in sufficient detail? (yes=2; partial=1; no=0)	Conclusions supported by the results? (yes=2; partial=1; no=0)	TOTAL (X/24)
1	Stroke-related stigma among West Africans: Patterns and predictors	Fred Stephen Sarfo	2017	2	1	2	1	1	1	2	1	0	1	2	1	0.625
2	Diabetes-related stigma affects the quality of life of people living with diabetes mellitus in Switzerland: implications for healthcare providers	Daniel Gredig	2017	1	2	1	1	1	1	2	2	1	0	2	1	0.625
3	Psychological and behavioural patterns of stigma among patients with type 2 diabetes: a cross-sectional study	Asuka Kato	2017	2	1	2	2	1	2	1	1	1	1	1	1	0.666667
4	Stigma: Still an Important Issue for Adults With Asthma	Kelly L. Andrews	2013	1	1	1	1	1	1	2	2	1	1	2	1	0.625
5	Influence of stigma on the quality of life for prostate cancer survivors	Andrew W. Wood	2017	2	1	1	1	1	1	1	2	2	0	2	1	0.625
6	Stigma among workers attending a hospital diabetes clinic	S.M. Lee	2014	2	1	1	1	2	2	1	2	1	0	1	1	0.625
7	Association between cancer stigma and depression among cancer survivors - a nationwide survey in Korea	Juhee Cho	2013	1	1	1	1	1	1	2	1	2	2	1	1	0.625
8	Changes in employment status and experience of discrimination among cancer patients: findings from a nationwide survey in Korea	Jae-Hyun Park	2010	1	1	1	1	1	1	1	2	2	1	2	2	0.666667
9	Lung Cancer Stigma, Anxiety, Depression and Quality of Life	Cati G. Brown	2014	2	1	1	1	1	2	1	2	2	1	2	1	0.708333
10	Lung Cancer Stigma, Anxiety, Depression and Symptom Severity	Janine K. Cataldo	2013	2	2	1	1	1	2	2	2	2	2	2	1	0.833333
11	Depression in lung cancer patients: the role of perceived stigma	Brian D. Gonzalez	2012	1	1	1	2	1	2	1	2	2	1	1	1	0.666667

## Sheet: Qualitative Studies
				Checklist for assessing the quality of studies: Qualitative Studies
	Title	First Author	Year	Question / objective clearly described? (yes=2; partial=1; no=0)	Study design evident and appropriate? (yes=2; partial=1; no=0)	Context for the study is clear? (yes=2; partial=1; no=0)	Connection to a theoretical framework/wider body of knowledge? (yes=2; partial=1; no=0)	Sampling strategy described, relevant and justified? (yes=2; partial=1; no=0)	Data collection methods clearly describes and systematic? (yes=2; partial=1; no=0)	Data analysis clearly described, complete and systematic? (yes=2; partial=1; no=0)	Use of verification procedure(s) to establish credibility of the study? (yes=2; partial=1; no=0)	Conclusions supported by the results? (yes=2; partial=1; no=0)	Reflexivity of the account? (yes=2; partial=1; no=0)	TOTAL (X/20)
1	Experiences of self-blame and stigmatisation for self-infliction among individuals living with COPD	Anne-Grethe Halding	2011	2	2	1	1	1	1	1	1	2	1	0.65
2	The Experience of Stigma in Chronic Obstructive Pulmonary Disease	Barbara E. Berger	2011	2	1	1	1	1	1	1	1	2	1	0.6
3	Stigma, shame, and blame experienced by patients with lung cancer: qualitative study	A Chapple	2004	2	1	1	1	2	1	1	1	1	1	0.6
4	The Big C-stigma, cancer, and workplace discrimination	Mary Stergiou-Kita	2016	2	2	1	1	2	2	2	1	2	1	0.8
5	A qualitative study on the impact of internalized stigma on type 2 diabetes self-management	Asuka Kato	2016	2	2	1	1	1	1	1	1	1	1	0.6
6	‘I’m not a druggie, I’m just a diabetic’: a qualitative study of stigma from the perspective of adults with type 1 diabetes	Jessica L Browne	2014	2	1	1	1	2	1	1	1	2	1	0.65
7	I call it blame and shame disease': Qualitative study about perceptions of social stigma surrounding type 2 diabetes	Jessica L Browne	2013	2	2	1	1	2	2	2	1	2	1	0.8
8	Self-stigma of patients with type 1 diabetes and their coping strategies	Ikuko Nishio	2017	2	1	1	1	2	1	2	1	2	1	0.7
9	Multiple stakeholder perspectives on cancer stigma in North India	Adyya Gupta	2015	2	1	1	1	1	1	1	1	2	1	0.6
10	Facial Disfigurement Stigma and Cancer Interaction Between Patients and Members of Secondary Groups	Alessandro Bonanno	2012	2	2	1	1	1	1	2	1	2	1	0.7
11	Exploring stigma as a barrier to cancer service engagement with breast cancer survivors in Kampala, Uganda	Elizabeth Meacham	2016	2	1	1	1	1	1	1	1	2	1	0.6
12	Breast Cancer Treatment Experiences of Changes and Social Stigma Among Thai Women in Southern Thailand	Dusanee Suwankhong	2016	2	2	1	2	1	2	2	1	2	1	0.8
13	Between stigma and pink positivity: women’s perceptions of social interactions during and after breast cancer treatment	Diane Trusson	2017	2	1	1	1	1	1	2	1	2	1	0.65
14	A qualitative exploration of cervical and breast cancer stigma in Karnataka, India	Laura Nyblade	2017	2	2	1	1	1	1	2	1	2	1	0.7
15	From Cancer to Sexually Transmitted Infection Explorations of Social Stigma among Cervical Cancer Survivors	Karen E Dyer	2010	2	1	1	1	1	1	1	1	2	1	0.6
