# Supplementary material for: Non-Communicable Diseases-Related Stigma: A Mixed-Methods Systematic Review
Source: Int J Environ Res Public Health. 2020 Sep 12;17(18):6657. doi: 10.3390/ijerph17186657 (PMC7559120; doi:10.3390/ijerph17186657)
Supplement: Supplementary file 1 [file ijerph-17-06657-s001.zip › Table S4 Integrative matrix with summary of qualitative and quantitative findings.xlsx]

## Sheet: Table4
Table 4. Integrative matrix with summary of qualitative and quantitative findings
				Sources of stigma			Biopsychosocial mechanisms				Manifestations of stigma in individuals with NCDs														Consequences of stigma																Mitigating factors/strategies
				Facilitators			Causative factors				Enacted stigma						Felt stigma								Social				Psychological						Behavioral			Medical			Coping strategies					Support/ resources
																	Perceived			Internalized			Anticipated
Study	n	Quality score		Structural sources	Societal actors		Blame from others	Physical symptoms /appearance	Fear		Blame or negative judgment by healthcare providers	Relationship distancing	Sympathy/ overconcern	Social exclusion	Workplace discrimination		Perceived unfair treatment	Perceived judgmental views		Self-blame and Guilt	Feel ashamed		Fear of enacted stigma		Severed relationship	Social isolation	Affect work/job		Distress	Depression	Anxiety	Self-esteem & worth	Low patient activation / self-efficacy		Non- disclosure	Impaired self-care behavior		Low access/ utilization	Poor clinical outcomes		Disclosure	Concealment	Information seeking / knowledge	Positive outlook/ adjustment		Social support
CRD - COPD
Berger et al. (2011)	18	0.60		✔	✔		✔	✔	-		✔	✔	✔	-	-		✔	-		✔	✔		✔		-	-	✔		-	-	-	✔	-		-	-		-	-		✔	✔	✔	-		-
Halding et al. (2011)	18	0.65		-	-		✔	-	-		✔	-	-	-	-		-	-		✔	✔		-		-	-	-		✔	-	-	-	-		✔	-		-	-		✔	✔	✔	-		-
CRD - Asthma
Andrews et al. (2013)	72	0.63		-	-		-	o	-		-	-	-	-	-		-	-		-	-		-		-	-	-		-	-	-	-	o		-	o		-	S		-	-	-	-		-
CVD - Stroke
Sarfo et al. (2017)	200	0.63		-	-		-	o	-		-	-	-	-	-		-	-		o	o		-		-	o	-		-	ns	-	-	-		-	-		-	-		-	-	-	-		-
Diabetes - Type 1
Browne et al. (2014)	27	0.65		✔	✔		✔	✔	✔		✔	✔	-	✔	✔		-	✔		-	-		✔		✔	-	-		✔	-	-	✔	-		✔	-		-	-		-	-	✔	-		-
Nishio et al. (2017)	24	0.70		-	-		✔	-	-		-	-	-	✔	-		-	✔		✔	✔		-		-	✔	-		-	-	-	✔	✔		✔	✔		-	-		✔	✔	-	✔		-
Diabetes - Type 2
Browne et al. (2013)	26	0.80		✔	✔		✔	-	-		-	-	-	-	✔		✔	✔		✔	✔		-		-	-	-		✔	-	-	-	-		✔	-		-	-		-	-	-	-		-
Gredig et al. (2017)	3347	0.63		-	-		-	-	-		-	-	-	-	-		-	-		-	-		-		-	-	-		S	S	-	S	-		-	-		-	-		-	-	-	-		S
Kato et al. (2016)	26	0.67		-	✔		✔	-	-		✔	✔	-	-	✔		✔	✔		-	✔		-		-	✔	-		-	-	-	✔	✔		-	-		-	-		✔	✔	-	✔		-
Kato et al. (2017)	209	0.60		-	-		-	-	-		-	-	-	-	-		-	-		-	-		-		-	-	-		-	-	-	S	s		-	s		-	-		-	-	-	-		-
Lee et al. (2015)	125	0.63		-	o		-	-	-		-	-	-	-	-		-	o		-	-		-		-	-	S		-	-	-	-	-		-	-		-	-		-	-	-	-		-
Cancer - Miscellaneous
Cho et al. (2013)	466	0.63		o	-		-	o	-		-	o	-	o	o		-	-		-	-		-		-	-	-		-	S	-	-	o		-	o		-	-		-	-	-	-		-
Gupta et al. (2015)	39	0.60		-	✔		✔	-	✔		-	✔	-	✔	-		-	✔		✔	✔		✔		-	-	-		-	-	✔	-	-		✔	-		-	-		-	-	✔	-		✔
Park et al. (2010)	748	0.67		o	o		-	S	-		-	o	-	-	o		-	-		-	-		-		-	-	ns		-	-	-	-	-		-	-		-	-		-	-	-	-		-
Stergiou-Kita et al. (2016)	40	0.80		✔	-		-	-	✔		-	-	-	-	✔		✔	-		-	-		-		-	✔	-		-	-	-	-	-		✔	-		-	-		✔	✔	✔	-		-
Cancer - Lung
Brown et al. (2014)	149	0.71		o	o		-	-	-		-	-	-	-	-		-	-		-	-		-		-	-	-		-	S	S	-	-		-	-		-	-		-	-	-	-		-
Cataldo et al. (2013)	144	0.83		o	-		-	S	-		-	-	-	-	-		-	-		-	-		-		-	-	-		-	S	S	-	-		-	-		-	-		-	-	-	-		-
Chappel et al. (2004)	45	0.60		-	-		✔	-	-		✔	✔	-	-	-		-	-		-	✔		✔		-	-	-		✔	-	-	-	-		✔	-		✔	-		-	-	-	-		-
Gonzalez et al. (2012)	95	0.67		-	-		-	-	-		-	-	-	o	-		o	-		-	-		-		-	o	-		-	S	-	-	-		-	-		-	-		-	-	-	-		o
Cancer - Breast
Meacham et al. (2016)	20	0.60		-	✔		-	✔	✔		-	✔	-	✔	-		-	✔		✔	-		✔		-	✔	-		-	-	-	-	✔		-	✔		-	-		-	-	✔	✔		✔
Suwakhong et al. (2016)	20	0.80		-	-		-	✔	✔		-	✔	-	-	-		-	-		-	✔		✔		-	✔	-		✔	-	✔	✔	-		-	-		-	-		-	-	-	-		-
Trusson et al. (2017)	24	0.65		-	-		-	-	-		-	✔	-	-	-		✔	-		-	-		✔		-	-	-		-	-	-	-	-		✔	-		-	-		✔	-	-	✔		✔
Cancer - Breast & Cervical
Nyblade et al. (2017)	59	0.70		-	-		✔	-	✔		-	✔	✔	-	-		✔	✔		✔	✔		✔		-	✔	✔		-	-	-	-	-		✔	-		✔	✔		✔	-	✔	-		-
Cancer - Cervical
Dyer et al. (2010)	19	0.60		✔	-		✔	-	-		-	-	-	-	✔		✔	✔		✔	✔		-		-	-	-		-	-	-	-	-		-	-		-	-		-	-	✔	✔		-
Cancer - Prostate
Wood et al. (2017)	85	0.63		-	-		-	-	-		-	-	-	o	-		-	-		-	-		-		-	o	-		-	-	-	-	-		-	-		-	-		-	-	-	-		-
Cancer - Head & Neck
Bonanno et al. (2012)	19	0.70		-	-		-	-	-		-	-	✔	-	-		-	✔		-	✔		✔		-	-	-		-	-	-	-	-		-	-		-	-		-	-	-	-		-
Total articles that explored association:				9	9		10	9	6		5	11	3	7	7		8	10		9	12		9		1	9	4		6	6	4	7	6		9	5		2	2		7	5	8	5		5
✔ : qualitative association with stigma; S : statistical association with stigma reported with effect sizes; s : statistical association with stigma reported without effect sizes (only p-value reported); ns : no statistical association with stigma; o : descriptively reported (with frequency, percentage, etc); - : association not investigated
